# Supplementary material for: Rapidly Evolving Genes and Stress Adaptation of Two Desert Poplars, Populus euphratica and P. pruinosa
Source: PLoS One. 2013 Jun 11;8(6):e66370. doi: 10.1371/journal.pone.0066370 (PMC3679102; doi:10.1371/journal.pone.0066370)
Supplement: Table S6 — Gene expression levels for the positively selected genes. (XLSX) [file pone.0066370.s013.xlsx]

## Sheet: Sheet1
Table S6 Gene expression levels for the positively selected genes. Red - higher expression levels in both P. euphratica and P. pruinosa; green – higher expression levels only in P. euphratica; and blue – higher expression levels only in P. pruinosa.
Ka/Ks	Seq. description	P. euphratica			P. pruinosa
		PeuSaltStressRPKM	PeuControlRPKM	log2(PeuSaltStressRPKM/PeuControlRPKM)	PprSaltStressRPKM	PprControlRPKM	log2(PprSaltStressRPKM/PprControlRPKM)
7.22015	DNA-binding protein DF1	8.098	15.1027	-0.899169	8.5648	18.8129	-1.13523
4.90877	cotton fiber expressed protein 1	0.6759	6.2631	-3.212	2.1758	5.6151	-1.36777
2.90353	zinc finger (C3HC4-type RING finger) family protein	0.2298	8.1935	-5.15603	1.0651	3.9113	-1.87666
2.29803	ethylene-responsive protein -related	0.8577	3.3651	-1.9721	8.5174	14.2707	-0.744571
2.23839	NAC domain protein, IPR003441 (NAC146 )	11.4261	10.3543	0.142103	17.3692	15.2985	0.183141
2.2078	AP2/ERF domain-containing transcription factor (ERF82)	4.8145	10.4739	-1.12134	1.4511	2.9201	-1.00887
2.12868	NA	13.762	24.9122	-0.856162	19.6111	22.0216	-0.167249
2.02307	transcription factor	23.8129	32.394	-0.443983	76.8428	92.4534	-0.266816
1.99429	myb-like transcription factor	0.5891	15.4653	-4.71438	1.5761	8.4502	-2.42263
1.9757	EMB2759 (embryo defective 2759)	12.3863	12.3061	0.00937167	10.4697	9.1327	0.197107
1.92628	Cytochrome P450 (CYP82D2 )	78.9012	125.653	-0.671323	144.639	139.661	0.0505285
1.88923	kelch repeat-containing F-box family protein	8.1011	11.5801	-0.515458	13.9302	10.7879	0.368802
1.83605	AP2/ERF domain-containing transcription factor (ERF81)	16.5999	30.75	-0.889412	39.9234	66.2422	-0.730516
1.80199	RTM2 (RESTRICTED TEV MOVEMENT 2)	3.0866	12.3862	-2.00464	1.3017	2.1438	-0.719773
1.76636	tetratricopeptide repeat (TPR)-containing protein	8.2147	12.4889	-0.604367	12.279	12.4712	-0.0224072
1.73339	ACBP2 (ACYL-COA BINDING PROTEIN ACBP 2); acyl-CoA binding / lead ion binding	29.6798	39.6126	-0.416478	33.9846	34.3151	-0.0139624
1.67755	pseudo response regulator	5.5912	6.8498	-0.292904	12.6745	11.267	0.169825
1.65709	NA	6.3043	9.9923	-0.664481	15.5545	17.8856	-0.201466
1.64939	lipoxygenase LOX-2	6.1275	9.2696	-0.597209	11.4528	17.9269	-0.646426
1.63039	Proteinase inhibitor I4, serpin	76.2613	0.7857	6.60083	28.2934	7.5999	1.89641
1.62425	ubiquitin family protein	26.7337	16.6063	0.686929	19.5772	16.7803	0.222406
1.61988	emb1379 (embryo defective 1379)	10.8176	17.3762	-0.683732	8.9252	11.3986	-0.3529
1.61416	F-box family protein	2.9547	16.0523	-2.4417	8.3009	18.0891	-1.12378
1.58852	NA	117.523	87.3405	0.428227	181.313	142.183	0.350739
1.57887	ACBP3 (ACYL-COA-BINDING DOMAIN 3); acyl-CoA binding	6.3051	8.2664	-0.39074	6.5264	11.8891	-0.86528
1.53707	contains similarity to myosin heavy chain	7.7062	13.024	-0.757081	4.7673	9.1549	-0.941372
1.51326	NA	4.8871	9.581	-0.971198	3.7376	4.7858	-0.356648
1.51239	UDP-glucose:glucosyltransferase	4.0117	1.9729	1.0239	12.7418	7.3563	0.792517
1.50814	dihydropterin pyrophosphokinase-dihydropteroate synthase	1.6794	3.1983	-0.929359	10.1671	13.7637	-0.43696
1.46226	NA	8.5373	11.8342	-0.47111	14.2244	18.2117	-0.356498
1.42784	RhoGAP; Wiscott-Aldrich syndrome, C-terminal	9.8761	15.0496	-0.607712	14.9004	14.1025	0.0794001
1.42632	NA	17.3697	16.2179	0.0989858	16.3154	13.4391	0.279798
1.39773	LisH domain-containing protein C1711.05	38.3522	34.7868	0.140769	39.9417	36.7852	0.11877
1.38842	BURP domain-containing protein	65.0717	35.3331	0.88101	12.8003	12.3516	0.0514797
1.3865	kelch repeat-containing F-box family protein	11.331	10.1158	0.163665	21.2424	14.4856	0.552327
1.38578	RAD23; damaged DNA bindin	15.8223	33.1802	-1.06836	22.5208	36.0675	-0.679441
1.37067	NA	2.3402	9.8604	-2.07501	33.6216	25.3685	0.40635
1.35864	DNA-binding protein PD1	7.1821	19.2328	-1.42109	13.3002	20.9418	-0.654938
1.35477	NGA1 (NGATHA1); transcription factor	9.7833	11.3683	-0.216623	19.0281	11.6017	0.713795
1.33336	similar to cytidine/deoxycytidylate deaminase family protein	3.8225	4.5367	-0.247127	22.7183	31.491	-0.471085
1.3284	Probable caffeoyl-CoA O-methyltransferase At4g26220	0.063	3.8945	-5.94994	5.8075	11.2428	-0.953012
1.31548	zinc finger (C2H2 type) family protein	11.3431	9.6458	0.233842	17.9307	17.8883	0.00341552
1.30869	NA	1.5888	3.1062	-0.967213	1.8699	4.2994	-1.20117
1.30596	eukaryotic initiation factor 4	28.5819	17.0135	0.748422	16.2689	14.4366	0.172386
1.29956	ATSIK; ATP binding / kinase/ protein kinase/ protein tyrosine kinase	13.4459	17.3382	-0.366788	12.8758	13.3457	-0.0517129
1.29854	Transcriptional corepressor SEUSS (SEU3A) protein	2.1826	7.4197	-1.76531	5.3147	15.5978	-1.55328
1.2981	glycosyltransferase	322.534	8.9597	5.16986	10.078	10.0163	0.00885968
1.28421	reticulon family protein (RTNLB5)	5.4351	33.3011	-2.61519	9.3379	22.6834	-1.28047
1.26833	F-box family protein	21.0511	18.3582	0.197471	34.4959	22.1973	0.636041
1.25712	NHL repeat-containing protein	15.5973	36.9178	-1.24302	16.6525	27.8151	-0.74013
1.25514	armadillo/beta-catenin repeat family protein	7.9569	8.3066	-0.0620516	16.4157	14.3192	0.197125
1.24589	myb family transcription factor	10.6395	10.2512	0.0536376	4.0912	1.6305	1.32721
1.24116	WAK-like kinase	13.7515	7.5313	0.868618	19.7823	9.8795	1.0017
1.21991	evolutionarily conserved C-terminal region 10 (ECT10)	16.5954	18.0575	-0.121815	15.3246	14.8829	0.0421937
1.218	ubiquitin fusion degradation protein	23.617	14.8962	0.664881	36.2616	30.1669	0.265476
1.2179	calcium-binding mitochondrial protein-related	22.8829	20.0483	0.19079	17.3983	19.3107	-0.150454
1.20194	NA	12.8932	12.5374	0.0403722	27.4546	22.7089	0.27379
1.18539	heat stress transcription factor A3	11.1491	9.094	0.29394	7.4343	20.3729	-1.45438
1.18173	NA	62.333	48.1124	0.373587	26.1969	17.43	0.587824
1.17694	with no lysine kinase	3.0311	4.3325	-0.515358	4.614	2.6131	0.820256
1.16038	ATP-dependent Clp protease proteolytic subunit	33.6194	31.4121	0.0979736	50.7502	53.5403	-0.0772117
1.16032	protein transport protein-related	2.3488	21.989	-3.22679	14.2826	42.9195	-1.58737
1.14552	NA	15.917	8.4213	0.918454	12.0243	10.742	0.16269
1.14127	proteasome-related	9.0465	8.1164	0.15652	25.4503	15.3959	0.725136
1.13807	VAP27-2 (VAMP/SYNAPTOBREVIN-ASSOCIATED PROTEIN 27-2)	7.5301	19.0754	-1.34097	25.2543	36.3036	-0.523584
1.1351	pentatricopeptide (PPR) repeat-containing protein	5.054	6.9451	-0.45857	3.5057	5.9457	-0.762144
1.12705	wax synthase isoform 3	6.9027	1.8392	1.90808	6.6475	3.7318	0.83294
1.11744	UDP-glucoronosyl/UDP-glucosyl transferase family protein	7.0884	8.6897	-0.293846	12.9605	14.4314	-0.15509
1.10282	NA	28.1435	34.0672	-0.275582	51.7219	60.8159	-0.233673
1.09665	proline-rich family protein	1.4811	8.3547	-2.49592	11.5474	12.6496	-0.131524
1.09456	Cysteine protease ATG4; Autophagy-related protein 4	11.9027	14.483	-0.283072	11.4966	12.0256	-0.0649016
1.08918	NAC domain protein, IPR003441 (NAC036 )	71.9896	52.7544	0.448497	163.429	44.5178	1.87621
1.0703	NADPH quinone oxidoreductase-like protein	52.44	64.9248	-0.308102	114.155	112.706	0.0184298
1.05445	translation initiation factor-related	38.6741	37.0007	0.0638152	41.7313	33.6103	0.312226
1.04886	twin LOV protein 1	6.8405	7.1715	-0.0681731	3.0936	6.4225	-1.05385
1.0443	NA	29.9843	15.7026	0.933204	26.5623	24.1032	0.140155
1.04316	PDLP2 (PLASMODESMATA-LOCATED PROTEIN 2)	1.4798	16.724	-3.49845	10.6509	30.6347	-1.52419
1.04045	NA	1.5987	6.3373	-1.98697	9.1599	13.7821	-0.589392
1.03994	Ripening-related protein grip22	57.6557	3.6368	3.98672	14.3145	9.7859	0.548701
1.03413	2OG-Fe(II) oxygenase	29.3021	24.1822	0.277059	21.3964	23.1383	-0.112915
1.03125	extracellular matrix structural constituent	9.2124	23.7708	-1.36754	7.6017	14.6608	-0.94757
1.02543	mitochondrial substrate carrier family protein	8.8366	9.0197	-0.0295881	7.2954	11.2684	-0.627224
1.02225	SAM (and some other nucleotide) binding motif; Methyltransferase small; Tetratricopeptide-like helical	5.8367	16.0298	-1.45753	20.4172	23.5335	-0.204931
1.01265	plastid DNA-binding protein	1.278	3.1836	-1.31677	6.0922	10.7498	-0.819275
